# Supplementary material for: The Origin and Application of Cardiomyocyte-Derived Small Extracellular Vesicles: A Systematic Review
Source: Int J Med Sci. 2026 May 18;23(7):2252–76. doi: 10.7150/ijms.133199 (PMC13280738; doi:10.7150/ijms.133199)
Supplement: Supplementary file 1 — Supplementary tables. [file ijmsv23p2252s1.zip]

Archive with 2 entries (1 files):
- Supplementary Material+Figure/
- Supplementary Material+Figure/Supplementary Material.pdf
